# Supplementary material for: Binding site density enables paralog-specific activity of SLM2 and Sam68 proteins in Neurexin2 AS4 splicing control
Source: Nucleic Acids Res. 2016 Dec 19;45(7):4120–30. doi: 10.1093/nar/gkw1277 (PMC5397175; doi:10.1093/nar/gkw1277)
Supplement: Supplementary Data [file gkw1277_Supp.zip]

Archive with 2 entries (2 files):
- nar-03728-a-2015-File009.pdf
- nar-03728-a-2015-File010.docx
